# Supplementary material for: A Kinetic Pump Integrated Microfluidic Plate (KIM-Plate) with High Usability for Cell Culture-Based Multiorgan Microphysiological Systems
Source: Micromachines (Basel). 2021 Aug 24;12(9):1007. doi: 10.3390/mi12091007 (PMC8471412; doi:10.3390/mi12091007)
Supplement: Supplementary file 1 [file micromachines-12-01007-s001.zip]

Archive with 1 entries (1 files):
- micromachines-1329030-supplementary.pdf
